# Supplementary material for: Functional Interpretation of a Novel Homozygous METTL5 Variant Associated with ADHD and Neurodevelopmental Abnormalities: A Case Report and Literature Review
Source: Genes (Basel). 2025 Dec 15;16(12):1502. doi: 10.3390/genes16121502 (PMC12733326; doi:10.3390/genes16121502)
Supplement: Supplementary file 1 [file genes-16-01502-s001.zip]

Archive with 6 entries (6 files):
- Supplemenatry Figure S1A.jpeg
- Supplementary Figure S1B.jpeg
- Supplementary Figure S1C.jpeg
- Supplementary Figure S2.jpeg
- Supplementary Figure S3.jpeg
- Supplementary Figure S4.jpeg
